# Supplementary material for: Chemerin-Induced Down-Regulation of Placenta-Derived Exosomal miR-140-3p and miR-574-3p Promotes Umbilical Vein Endothelial Cells Proliferation, Migration, and Tube Formation in Gestational Diabetes Mellitus
Source: Cells. 2022 Nov 1;11(21):3457. doi: 10.3390/cells11213457 (PMC9655594; doi:10.3390/cells11213457)
Supplement: Supplementary file 1 [file cells-11-03457-s001.zip]

Archive with 1 entries (1 files):
- cells-1860865-supplementary.pdf
